# Supplementary material for: TD-DFT Simulation and Experimental Studies of a Mirrorless Lasing of Poly[(9,9-dioctylfluorenyl-2,7-diyl)-co-(1,4-diphenylene-vinylene-2-methoxy-5-{2-ethylhexyloxy}-benzene)]
Source: Polymers (Basel). 2021 Apr 29;13(9):1430. doi: 10.3390/polym13091430 (PMC8125217; doi:10.3390/polym13091430)
Supplement: Supplementary file 1 [file polymers-13-01430-s001.zip]

Archive with 1 entries (1 files):
- polymers-1158780-supplementary.pdf
